# Supplementary material for: Association Between Sub-National Regional Socioeconomic Status and Childhood Obesity in Five South-East European Countries: The WHO European Childhood Obesity Surveillance Initiative—COSI (2019)
Source: Children (Basel). 2026 Feb 13;13(2):267. doi: 10.3390/children13020267 (PMC12939025; doi:10.3390/children13020267)
Supplement: Supplementary file 1 [file children-13-00267-s001.zip]

Archive with 1 entries (1 files):
- children-4100153-supplementary.pdf
